# Supplementary material for: A Soluble Version of Nipah Virus Glycoprotein G Delivered by Vaccinia Virus MVA Activates Specific CD8 and CD4 T Cells in Mice
Source: Viruses. 2019 Dec 24;12(1):26. doi: 10.3390/v12010026 (PMC7019319; doi:10.3390/v12010026)
Supplement: Supplementary file 1 [file viruses-12-00026-s001.zip]

Archive with 16 entries (16 files):
- Figure S4B.jpg
- Figure S4C.jpg
- Figure S4D.jpg
- Figure S4E.jpg
- Figure S4F.jpg
- Figure S1A.jpg
- Figure S1B.jpg
- Figure S1C.jpg
- Figure S1D.jpg
- Figure S1E.jpg
- Figure S1F.jpg
- Figure S2A.jpg
- Figure S2B.jpg
- Figure S3A.jpg
- Figure S3B.jpg
- Figure S4A.jpg
